# Supplementary material for: An approach to cellular tropism of SARS-CoV-2 through protein–protein interaction and enrichment analysis
Source: Sci Rep. 2022 Jun 7;12:9399. doi: 10.1038/s41598-022-13625-z (PMC9172986; doi:10.1038/s41598-022-13625-z)
Supplement: Supplementary file 2 — Supplementary Information 2. [file 41598_2022_13625_MOESM2_ESM.xlsx]

## Sheet: Table S1
An approach to cellular tropism of SARS-CoV-2 through protein-protein interaction and enrichment analysis
Table S1: SARS-CoV-2 results
Tissue	Cell	V-H proteins	Total proteins	PPI	Proteome	Average Degree	Removed	Autopsy (Ref*)
Ovary	follicle cells	522	1672	7626	4996	4.561	Yes	1
Placenta	decidual cells	732	2622	16542	6706	6.309	Yes	2
Colon	peripheral nerve/ganglion	824	3075	19156	7605	6.23	Yes	1,3–5
bone marrow	hematopoietic cells	882	3415	24685	7974	7.228	Yes	4,6
parathyroid gland	glandular cells	884	3281	22659	7696	6.906	Yes
lymph node	germinal center cells	893	3500	24837	8205	7.096	Yes	1,4
cervix, uterine	squamous epithelial cells	905	3453	23298	8489	6.747	Yes
cervix, uterine	glandular cells	906	3568	24918	8642	6.984	Yes
Pancreas	islets of Langerhans	916	3576	25337	8577	7.085	Yes	1,7
cerebellum	cells in granular layer	930	3620	25873	8435	7.147	Yes	1,4
cerebellum	cells in molecular layer	930	3625	25941	8443	7.156	Yes	1,4
cerebellum	Purkinje cells	930	3622	25923	8436	7.157	Yes	1,4
Tonsil	squamous epithelial cells	933	3718	26667	8770	7.172	No	8
appendix	lymphoid tissue	935	3665	25688	8708	7.009	Yes
skeletal muscle	myocytes	936	3670	26511	8538	7.224	No
skin 1	fibroblasts	938	3769	27204	8883	7.218	No	9
seminal vesicle	glandular cells	941	3643	26012	8712	7.14	Yes
Tonsil	germinal center cells	941	3783	27823	8911	7.355	No	8
Spleen	cells in white pulp	942	3744	27470	8745	7.337	No	1,4–6
lymph node	non-germinal center cells	943	3742	27597	8658	7.375	No	1,4
skin 1	melanocytes	943	3784	27399	8934	7.241	No	9
Breast	adipocytes	945	3765	27201	8945	7.225	No	1
skin 1	Langerhans	945	3787	27460	8937	7.251	No	9
Vagina	squamous epithelial cells	945	3725	26992	8663	7.246	No
skin 1	keratinocytes	946	3788	27466	8939	7.251	No	9
skin 2	epidermal cells	946	3781	27334	8903	7.229	No	9
adrenal gland	glandular cells	947	3739	26965	8749	7.212	No	1,4
Spleen	cells in red pulp	948	3787	27991	8816	7.391	No	1,4–6,10
cerebral cortex	endothelial cells	949	3787	27470	9039	7.254	No	11
cerebral cortex	glial cells	951	3791	27522	9040	7.26	No	11
cerebral cortex	neuronal cells	951	3791	27504	9041	7.255	No	11
cerebral cortex	neuropil	951	3789	27497	9033	7.257	No	11
adipose tissue	adipocytes	953	3799	27914	8900	7.348	No	12
Ovary	ovarian stroma cells	953	3778	27743	8882	7.343	No	1
thyroid gland	glandular cells	953	3777	27457	8934	7.27	No	1,4
Rectum	glandular cells	954	3808	27916	8867	7.331	No	4,13
smooth muscle	smooth muscle cells	954	3771	27684	8809	7.341	No
Breast	myoepithelial cells	955	3803	27569	9016	7.249	No	1
Liver	bile duct cells	955	3764	27389	8771	7.277	No	1,4–6,10,14
Breast	glandular cells	957	3810	27621	9027	7.25	No	1
heart muscle	myocytes	957	3776	27596	8919	7.308	No	1,4–6,10,12,14
appendix	glandular cells	958	3831	28203	9040	7.362	No
stomach 2	glandular cells	958	3828	27960	9105	7.304	No	1,4,13
Testis	cells in seminiferous ducts	958	3806	27787	9180	7.301	No	1,4,15–17
Tonsil	non-germinal center cells	958	3862	28512	9024	7.383	No	8
epididymis	glandular cells	959	3827	27995	9273	7.315	No
duodenum	glandular cells	960	3808	27726	8964	7.281	No	4,13
endometrium 1	cells in endometrial stroma	960	3820	28133	8964	7.365	No
endometrium 1	glandular cells	960	3818	28155	8965	7.374	No
endometrium 2	cells in endometrial stroma	960	3813	28053	8943	7.357	No
stomach 1	glandular cells	960	3855	28101	9107	7.289	No	1,4,13
endometrium 2	glandular cells	961	3819	28094	8956	7.356	No
fallopian tube	glandular cells	961	3789	27487	9014	7.254	No
Testis	Leydig cells	961	3897	28635	9679	7.348	No	1,4,13
Colon	endothelial cells	962	3817	27292	9067	7.15	No	1,3–5
Liver	hepatocytes	962	3799	27756	8835	7.306	No	1,4–6,10,14,18
urinary bladder	urothelial cells	962	3820	28115	9021	7.36	No	1,4
gallbladder	glandular cells	964	3849	28149	9152	7.313	No	1,4
Placenta	trophoblastic cells	964	3828	27654	8887	7.224	No	2,19,20
esophagus	squamous epithelial cells	965	3873	28562	9159	7.375	No	1,4,13
Pancreas	exocrine glandular cells	965	3790	27334	8951	7.212	No	1,7
Colon	glandular cells	966	3866	28380	9209	7.341	No	1,3–5
Lung	macrophages	966	3883	28552	9261	7.353	No	21,22
Prostate	glandular cells	966	3838	27959	9158	7.285	No	4
salivary gland	glandular cells	966	3916	28634	9304	7.312	No	1,8,12
Lung	Pneumocytes	967	3887	28633	9273	7.366	No	1–7,10,12,14,21,23,24
small intestine	glandular cells	968	3883	28454	9251	7.328	No	1,7
Kidney	cells in glomeruli	969	3863	28230	9132	7.308	No	1,4–6,14,23,25
Kidney	cells in tubules	970	3868	28257	9141	7.305	No	1,4–7,10,12,14,23,25,26
Some articles do not report the cell type so all cells in the tissue are noted.
Intensity of background color refers to the quantity
*Ref. in Supplementary Information.

## Sheet: Table S2
An approach to cellular tropism of SARS-CoV-2 through protein-protein interaction and enrichment analysis
Table S2: SARS-CoV-1 results
Tissue	Cell	V-H proteins	Total proteins	PPI	Proteome	Average Degree	Removed	Autopsy (Ref*)
ovary	follicle cells	61	590	2985	4996	5.059	Yes
placenta	decidual cells	91	1233	9125	6706	7.401	Yes
colon	peripheral nerve/ganglion	93	1269	8824	7605	6.954	Yes	27
parathyroid gland	glandular cells	99	1536	12281	7696	7.995	Yes
lymph node	germinal center cells	102	1550	12768	8205	8.237	Yes	27
cervix, uterine	squamous epithelial cells	103	1547	12283	8489	7.94	Yes
bone marrow	hematopoietic cells	106	1584	13267	7974	8.376	Yes
cervix, uterine	glandular cells	106	1573	12846	8642	8.167	Yes
pancreas	islets of Langerhans	107	1614	13119	8577	8.128	Yes
skeletal muscle	myocytes	107	1674	13936	8538	8.325	No	27
tonsil	squamous epithelial cells	107	1640	13581	8770	8.281	Yes
cerebellum	cells in granular layer	108	1649	13519	8435	8.198	Yes
cerebellum	cells in molecular layer	108	1651	13553	8443	8.209	Yes
cerebellum	Purkinje cells	108	1651	13552	8436	8.208	Yes
cerebral cortex	endothelial cells	108	1702	14371	9039	8.444	No	28
cerebral cortex	glial cells	108	1703	14382	9040	8.445	Yes	28
cerebral cortex	neuronal cells	108	1705	14402	9041	8.447	Yes	28
cerebral cortex	neuropil	108	1704	14380	9033	8.439	No	28
adrenal gland	glandular cells	109	1697	14149	8749	8.338	No
appendix	lymphoid tissue	109	1578	12533	8708	7.942	Yes
seminal vesicle	glandular cells	109	1659	13822	8712	8.332	Yes
tonsil	germinal center cells	109	1705	14497	8911	8.503	No
breast	adipocytes	110	1688	14238	8945	8.435	No
skin 1	fibroblasts	110	1707	14440	8883	8.459	No	28
skin 1	keratinocytes	110	1717	14607	8939	8.507	No	28
skin 1	Langerhans	110	1717	14607	8937	8.507	No	28
skin 1	melanocytes	110	1715	14563	8934	8.492	No	28
testis	cells in seminiferous ducts	110	1724	14574	9180	8.454	No
testis	Leydig cells	110	1757	14970	9679	8.52	No
breast	myoepithelial cells	111	1714	14517	9016	8.47	No
colon	endothelial cells	111	1711	14137	9067	8.262	No	27
endometrium 1	cells in endometrial stroma	111	1727	14815	8964	8.578	Yes
epididymis	glandular cells	111	1737	14704	9273	8.465	No
lymph node	non-germinal center cells	111	1708	14648	8658	8.576	Yes	27
skin 2	epidermal cells	111	1677	14059	8903	8.383	No	28
spleen	cells in red pulp	111	1723	14740	8816	8.555	Yes	27
spleen	cells in white pulp	111	1711	14590	8745	8.527	Yes	27
stomach 1	glandular cells	111	1746	14758	9107	8.452	No
tonsil	non-germinal center cells	111	1747	14979	9024	8.574	No
vagina	squamous epithelial cells	111	1699	14264	8663	8.396	No
appendix	glandular cells	112	1747	14870	9040	8.512	No
breast	glandular cells	112	1719	14540	9027	8.458	No
endometrium 1	glandular cells	112	1737	14898	8965	8.577	No
endometrium 2	cells in endometrial stroma	112	1733	14863	8943	8.576	Yes
endometrium 2	glandular cells	112	1734	14881	8956	8.582	No
fallopian tube	glandular cells	112	1724	14536	9014	8.432	No
heart muscle	myocytes	112	1722	14581	8919	8.467	No	27
liver	bile duct cells	112	1702	14217	8771	8.353	No	27
liver	hepatocytes	112	1718	14454	8835	8.413	No	27,28
ovary	ovarian stroma cells	112	1718	14626	8882	8.513	No
smooth muscle	smooth muscle cells	112	1733	14737	8809	8.504	Yes
stomach 2	glandular cells	112	1725	14638	9105	8.486	No
adipose tissue	Adipocytes	113	1737	14796	8900	8.518	No
esophagus	squamous epithelial cells	113	1758	15102	9159	8.59	No
kidney	cells in glomeruli	113	1743	14766	9132	8.472	No	27
kidney	cells in tubules	113	1743	14766	9141	8.472	No	27–29
lung	Macrophages	113	1723	14659	9261	8.508	Yes	30
placenta	trophoblastic cells	113	1737	14588	8887	8.398	No
prostate	glandular cells	113	1743	14713	9158	8.441	No
rectum	glandular cells	113	1736	14716	8867	8.477	No
urinary bladder	urothelial cells	113	1746	14934	9021	8.553	No
colon	glandular cells	114	1755	14981	9209	8.536	No	27,31
duodenum	glandular cells	114	1731	14582	8964	8.424	No
gallbladder	glandular cells	114	1741	14832	9152	8.519	No
lung	Pneumocytes	114	1761	15091	9273	8.57	No	27–30,32–36
pancreas	exocrine glandular cells	114	1719	14356	8951	8.351	No	28
salivary gland	glandular cells	114	1767	15007	9304	8.493	No
small intestine	glandular cells	114	1760	14964	9251	8.502	No	27,28,32
thyroid gland	glandular cells	114	1726	14531	8934	8.419	No
Some articles do not report the cell type so all cells in the tissue are noted.
Intensity of background color refers to the quantity
*Ref. in Supplementary Information.

## Sheet: Table S3
An approach to cellular tropism of SARS-CoV-2 through protein-protein interaction and enrichment analysis
Table S3: PPI SARS-CoV-2, conectivity						*Only those proteins with more than 10 interactions are shown.
SARS-CoV-2		PPI V-H*		PPI (V-H)-H*
Protein	# PPI	Protein	# PPI	Protein	# PPI
nsp7b	410	LARP7	239	MYC	98
orf3a	366	GOLGA2	197	VCAM1	79
M	216	PTPN11	158	EGFR	71
orf8	115	HDAC2	148	KRAS	62
orf7a	100	SHC1	148	NRAS	52
orf9c	86	YWHAQ	143	LRRK2	44
nsp6	83	SNRNP70	139	UBC	44
nsp13	67	PCNA	136	ESR2	39
nsp4	58	MEPCE	133	HRAS	39
nsp15	56	RBX1	123	TP53	39
nsp8	56	CDK1	116	APP	37
nsp7	44	JAK2	115	HSP90AA1	36
nsp12	38	WWP2	114	CFTR	33
nsp10	33	PPP2R1A	112	STAU1	32
orf10	29	AP2M1	111	HIST1H4A	31
N	28	PARP1	107	ESR1	29
PL-PRO	28	RHOA	105	HSPA8	29
nsp14	26	HSPA5	104	VCP	29
nsp2	25	PSMC5	103	BRCA1	27
orf9b	25	ATM	103	IFI16	26
nsp9	24	BSG	103	LGALS8	26
S	24	PRKACA	96	SLC39A4	26
orf6	20	LGALS3	95	YWHAG	26
E	14	ERBB2	95	NPM1	25
nsp1	9	RBBP7	94	CTNNB1	24
nsp5	8	STOM	92	GRB2	24
nsp11	4	CSNK2A2	90	LYPD3	24
nsp16	3	DCAF7	90	YWHAZ	24
orf3b	1	STUB1	89	CDK9	23
		RPSA	88	CYLD	23
		XPO1	85	FBL	23
		NINL	84	CANX	22
		SPINT2	84	HNRNPA1	22
		UBQLN1	84	PHB	22
		RUVBL1	83	TRAF6	22
		LRFN1	82	YWHAB	22
		STX12	81	PARK2	21
		PSMD2	80	HSP90AB1	20
		EIF4E2	80	SRC	20
		PSMC2	79	LMNA	19
		FAF2	79	PEX19	19
		CCT3	79	PSMA3	19
		PNKD	79	RPA1	19
		TLE5	78	UBE2D2	19
		ITCH	78	UBE2N	19
		NOP56	77	CBY1	18
		PRKDC	76	MAPT	18
		HSPA4	75	UBE2D3	18
		LPAR1	73	UCHL5	18
		PABPC1	72	DLK1	17
		RPS14	71	HLA-DPA1	17
		GNB1	71	ILK	17
		CAPZA2	70	PRPF8	17
		PSMC1	69	TSPAN5	17
		PPP1CB	69	TUBA1A	17
		TBK1	69	UBE3A	17
		NRG1	69	YWHAH	17
		NF1	69	VTI1B	17
		RPS5	68	RPA2	17
		CUL2	68	CDK2	16
		ITGB1	68	FAM189A2	16
		PSMD7	67	LGALS9	16
		B2M	67	PIK3R1	16
		LTBR	67	PPP2CA	16
		FGFR1	67	PSMD14	16
		RAB8A	66	PTGER3	16
		LUC7L2	65	PTPRO	16
		MAPRE1	64	RPS2	16
		CCT7	64	SCN2B	16
		PSMA6	63	SNW1	16
		HSPA1A	63	SQSTM1	16
		RIPK1	63	UBE2D1	16
		TGFBR2	62	PSMD4	16
		ATR	62	USO1	16
		PSMD6	61	ABL1	15
		PSMA4	61	ACTB	15
		NIN	61	ARAF	15
		STX7	61	CBL	15
		CAV1	60	EFTUD2	15
		HAX1	60	ERGIC3	15
		DLG1	60	GDI1	15
		CCT6A	59	HDAC1	15
		PSMA7	58	HERC2	15
		TCP1	58	HIF1A	15
		CEP170	58	PSMA1	15
		PSMD11	57	RPL6	15
		NUP62	57	SYNE4	15
		GABARAPL2	57	PSMC3	15
		CCNB1	57	CDC5L	14
		RNF8	56	CUL4B	14
		PCBP1	56	HGS	14
		STX5	56	HNRNPU	14
		FAS	56	PLK1	14
		NOTCH1	56	RPL14	14
		PSMD13	56	RPS4X	14
		CCT4	55	TSPAN3	14
		GINM1	55	SMURF1	14
		DCTN2	55	TUBG1	14
		PSMD8	54	TNF	14
		CSNK2B	54	EEF1A1	13
		MET	54	FBXW11	13
		CCT5	53	FBXW7	13
		RPS12	53	HAUS7	13
		BAG6	52	HLA-B	13
		GORASP2	52	P2RY12	13
		SND1	51	PPP2CB	13
		GOLGA5	51	PSMB9	13
		GIGYF2	50	RPS6	13
		RAB1A	50	SRPRB	13
		TNFRSF1A	50	TRA2A	13
		TNFRSF10B	50	UBE2I	13
		DNMT1	50	PSMA2	13
		IRAK1	49	PSMD12	13
		RIF1	49	PSMD5	13
		LARP1	48	RPS8	13
		CRKL	48	NSF	13
		STX6	48	PSMC4	13
		HLA-E	48	VPS53	13
		RBFOX2	47	VPS51	13
		DLD	47	VDAC1	13
		PRPF3	47	TRAF2	13
		VAMP3	47	VHL	13
		NAPA	47	ADRM1	12
		G3BP1	46	CCT2	12
		RBMX	46	CD274	12
		STX4	46	CSNK2A1	12
		TGFB1	46	FBXO6	12
		HAUS6	45	HIST1H1A	12
		TGOLN2	45	HTR3C	12
		MOV10	44	MCOLN3	12
		UPF1	44	MDM2	12
		AP2A2	44	PPP1CA	12
		UBA1	44	PPP2R2D	12
		RPS10	44	PSMA5	12
		TGFBR1	44	PSMB5	12
		EZR	44	PSMB7	12
		FANCD2	44	PTCH1	12
		PSMD1	43	PTEN	12
		SNIP1	43	RAC1	12
		PCNT	43	SMAD7	12
		RAB7A	43	STAT3	12
		MAVS	43	STX3	12
		ECSIT	43	PSMB3	12
		C1QBP	42	PSMC6	12
		CCT8	42	RELA	12
		NEDD1	41	SOCS1	12
		GORASP1	40	USP14	12
		TOP1	40	AKT1	11
		HLA-C	40	ATP1B3	11
		RAB5A	40	CD1B	11
		GRIPAP1	39	CHRNA9	11
		WWP1	39	EZH2	11
		GNAQ	39	GSK3B	11
		STAM2	39	H4C15	11
		GAPDH	38	HEPACAM2	11
		PRKAR2B	38	HLA-DQA1	11
		HLA-A	38	HNRNPK	11
		CD44	38	IKBKG	11
		TAX1BP1	38	JAK1	11
		TNIP1	38	KSR1	11
		MCM3	37	MAP1LC3B	11
		EXOSC8	37	MATR3	11
		ACVR2A	37	NDUFS3	11
		EMD	36	NFKB1	11
		DNAJA1	35	PEX7	11
		RPL36	35	PPP2R2B	11
		HSPA9	35	PRR11	11
		RPS18	35	PSMB1	11
		PTPRJ	35	PSMB4	11
		PTBP1	34	PSMB6	11
		POLD3	34	RC3H1	11
		AIFM1	34	SEC22B	11
		PLEKHA5	34	SHFM1	11
		SRPK1	34	SUMO1	11
		NOP2	34	TMEM171	11
		SART3	34	TSPAN17	11
		IL6ST	34	USP15	11
		VAMP2	34	PSMD3	11
		RHOB	34	PIK3CA	11
		OS9	34	YAP1	11
		PRKAR2A	33	ZC3H3	11
		RNF41	33	RPA3	11
		EFNB1	33	U2AF2	11
		GTF2F2	33	XRCC6	11
		GPI	33	CCDC74B	10
		AAR2	32	CDC37	10
		POLR2B	32	CDK5	10
		DDX20	32	CEACAM21	10
		CAPZA1	32	DYNLL1	10
		MYL6	32	ERBB4	10
		EXOSC7	32	EWSR1	10
		EVA1C	32	HLA-DRA	10
		CTNNA1	32	IKBKE	10
		ITGA6	32	MAP1LC3A	10
		ENO1	32	MTOR	10
		PDS5A	32	PDHA1	10
		FGA	32	POLR2A	10
		ZC3H18	31	PSMB2	10
		COPB1	31	PSMD10	10
		IMMT	31	RAB3IP	10
		MED24	31	RAD23B	10
		MYO6	31	RAF1	10
		PDE4DIP	31	RPL4	10
		RBM39	31	RPL5	10
		EBNA1BP2	31	RPS16	10
		BMPR1A	31	RPS26	10
		STX16	31	SMAD3	10
		KIF5B	31	SOD1	10
		PDIA3	31	SPACA1	10
		SDF4	30	STX18	10
		PSEN2	30	STX8	10
		PRIM2	30	WBP1	10
		EIF3B	30	YBX1	10
		CAPZB	30	RPS9	10
		EXOSC2	30	STRN	10
		DIS3	30	PTK2	10
		VTI1A	30	UBE2L3	10
		IGF2R	30	SGTA	10
		STX10	30	YWHAE	10
		NSD2	30	VPS52	10
		SPAG9	30	TMEM25	10
		RPS17	29	WDR83	10
		DKC1	29	YKT6	10
		FBN1	29	ZACN	10
		ELOC	29	VDAC2	10
		USP8	29	UBQLN2	10
		ANXA5	29	TRIM25	10
		MARK2	29	TNFSF13B	10
		STIP1	29	TTC30B	10
		ATP12A	28	XRCC5	10
		CEP135	28	UBLCP1	10
		GALNT1	28
		PPT1	28
		RAE1	28
		SEC16A	27
		UBR5	27
		COPA	27
		COPB2	27
		GBF1	27
		PRIM1	27
		POLA1	27
		AKAP9	27
		SNRPA	27
		GOSR2	27
		RAB9A	27
		GSK3A	27
		FGB	27
		RTN4	26
		NR2C2	26
		EIF3E	26
		TCF12	26
		PUF60	26
		TMED10	26
		EXOSC3	26
		MARK3	26
		ANXA2	26
		TPM3	25
		GNAS	25
		RAB2A	25
		MICA	25
		VAMP4	25
		TTI1	25
		EIF3A	25
		CALM3	25
		NDUFB9	25
		DDX23	25
		BRD4	24
		BAG2	24
		DDX21	24
		GCC2	24
		TLE1	24
		ZNF250	24
		GTPBP4	24
		BET1	24
		RHEB	24
		EEA1	24
		SNX1	24
		IFNGR1	24
		RPS27	24
		AP3B1	23
		SMC2	23
		ARHGEF2	23
		NOTCH3	23
		MRPS5	23
		EXOSC5	23
		STAT6	23
		ATP2B4	23
		NDUFS8	22
		TSR1	22
		HNRNPUL1	22
		MKI67	22
		EMC2	22
		COG7	22
		SCCPDH	22
		RAB5C	22
		PLIN2	22
		EPHA2	22
		PEX10	22
		NPLOC4	22
		EEF1A2	22
		FURIN	22
		SNX2	22
		AHCYL1	22
		REEP6	21
		ATP6V1A	21
		HOOK2	21
		POLA2	21
		CDK5RAP2	21
		CEP43	21
		BMPR1B	21
		PTPRF	21
		UNC93B1	21
		PEX13	21
		HMOX2	21
		ELOB	21
		BMPR2	21
		ATP6V1B1	21
		DTNB	21
		NUP98	21
		COG3	21
		SLC9A3R1	21
		ATP1A1	20
		GEMIN4	20
		COPG2	20
		SLC9A1	20
		FANCG	20
		KHSRP	20
		MYCBP2	20
		FYCO1	20
		RFC1	20
		BCAS2	20
		RAP1GDS1	20
		NBR1	20
		NDFIP1	20
		TMED2	20
		CKAP4	20
		NOTCH2	20
		SNAP25	20
		MRPS27	20
		FBN2	20
		NEK9	20
		NUP54	20
		PLEKHF2	20
		NDUFS2	19
		G3BP2	19
		PABPC4	19
		DDX39A	19
		TLE3	19
		APOB	19
		NAPG	19
		BCAP31	19
		GOSR1	19
		PTPRS	19
		ADAM17	19
		VPS26A	19
		NDUFA12	19
		NDUFAF1	19
		ACAD9	19
		FMR1	19
		DNAJC7	18
		PEX6	18
		DOCK7	18
		ARF6	18
		RFC2	18
		COG2	18
		MSN	18
		RAB10	18
		LEMD3	18
		BSCL2	18
		NUP88	18
		PRKCSH	18
		ERLEC1	18
		TUBGCP2	17
		HADHA	17
		SMC4	17
		DNAJB2	17
		ATG9A	17
		UBE3C	17
		IPO13	17
		MIPOL1	17
		PRKRA	17
		DDX24	17
		PEX2	17
		RAB14	17
		CNTNAP3	17
		STEAP3	17
		IL10RB	17
		CD81	17
		ACVR1B	17
		GJA1	17
		B3GAT3	17
		TMEM237	17
		FKBP1A	17
		CLU	17
		INTS5	17
		TM2D3	17
		TUBGCP3	16
		DNAJA2	16
		FANCI	16
		NCAPH2	16
		NFE2L2	16
		LTN1	16
		HNRNPA0	16
		PKP2	16
		PCBP2	16
		HOOK1	16
		CEP350	16
		ALDOA	16
		LYAR	16
		AGPS	16
		SLC25A11	16
		SCFD1	16
		GNA13	16
		ACVR1	16
		VAMP7	16
		NUP214	16
		ZYG11B	16
		SUN2	16
		ITM2B	16
		CNNM3	16
		PLAT	16
		ITGA3	16
		INTS4	15
		IPO8	15
		RCN1	15
		NDUFA10	15
		ZYX	15
		ACTR3	15
		USP13	15
		PLS3	15
		ARPC4	15
		MRPL15	15
		RBM34	15
		COG1	15
		GPAA1	15
		GNG5	15
		SCAMP1	15
		NUP58	15
		PLXNA1	15
		BAG5	15
		VPS16	15
		LSR	15
		KIAA0930	15
		NAA10	15
		IPO11	15
		INTS1	15
		LDHB	15
		SAAL1	14
		DNAJA3	14
		C5	14
		ARFGEF1	14
		MTFR1L	14
		ATP2A3	14
		NR5A2	14
		LDHA	14
		SERBP1	14
		RFC3	14
		MRPS22	14
		PLRG1	14
		ZW10	14
		EMC3	14
		COMT	14
		MPZL1	14
		NDUFB11	14
		CSGALNACT1	14
		FKBP8	14
		PTPRA	14
		LDLR	14
		BNIP3L	14
		GOLIM4	14
		VPS11	14
		HSP90AB4P	14
		CLIP1	14
		HEATR3	14
		NGLY1	14
		TGFB2	14
		ATP5F1A	13
		CDK5RAP3	13
		IMPDH2	13
		XRN2	13
		GTF3C1	13
		TEX10	13
		PIGS	13
		PTRH2	13
		SYMPK	13
		TMEM214	13
		ACP2	13
		HECTD1	13
		HOOK3	13
		PPA1	13
		HPCAL1	13
		DSP	13
		TUT1	13
		NUP93	13
		LOX	13
		BRD2	12
		PMPCB	12
		CTSB	12
		FLNC	12
		CRTC3	12
		CIT	12
		FASN	12
		DDX41	12
		IDE	12
		PIGU	12
		PTPMT1	12
		DHRS7	12
		TMX1	12
		SORT1	12
		MUL1	12
		RNF149	12
		SCAP	12
		LMAN1	12
		FH	12
		TNFRSF10A	12
		AATF	12
		VPS18	12
		RAB31	12
		VPS41	12
		AXL	12
		HLA-G	12
		EDC4	12
		PFKP	12
		IGFBP3	12
		SLC25A3	11
		REEP5	11
		ATP5F1B	11
		RCN2	11
		ATP6V0A2	11
		RBM28	11
		GFER	11
		NAT10	11
		ATP5PB	11
		MT-ND4	11
		EMC8	11
		HS2ST1	11
		IL13RA1	11
		SLC30A1	11
		TIMELESS	11
		CALML5	11
		AGPAT3	11
		NECTIN2	11
		SNX17	11
		DDR1	11
		EIF4H	11
		SETD2	11
		ARL6IP6	11
		LRRC47	11
		UCHL1	11
		NRP2	11
		INTS2	11
		PLAU	11
		CD209	11
		ATP2A2	10
		BZW2	10
		DPM1	10
		PPA2	10
		GGH	10
		WDFY3	10
		NCAPD3	10
		ORC4	10
		USP54	10
		BCKDK	10
		CEP250	10
		GCC1	10
		ERC1	10
		HSBP1	10
		RACK1	10
		MYL12A	10
		PEG10	10
		SRSF5	10
		MRTO4	10
		PRPF4B	10
		DIMT1	10
		POLRMT	10
		RMND1	10
		CHPT1	10
		RAB32	10
		DCAKD	10
		SCARB1	10
		CYB5R3	10
		UBE2G2	10
		STX2	10
		ADCY9	10
		MRPS2	10
		MIB1	10
		SLC12A4	10
		NECTIN3	10
		SNX27	10
		MOSPD2	10
		TRAPPC5	10
		RAB5B	10
		HINT1	10
		PGM1	10
		LTBP1	10
		PROS1	10
		GHITM	10
		SLC30A6	10
		TIMM50	10

## Sheet: Table S4
An approach to cellular tropism of SARS-CoV-2 through protein-protein interaction and enrichment analysis
Table S4: PPI SARS-CoV-1, conectivity						*Only those proteins with more than 10 interactions are shown.
SARS-CoV-1		PPI V-H*		PPI (V-H)-H*
Protein	# PPI	Protein	# PPI	Protein	# PPI
nsp8ab	35	UBC	314	TP53	21
nsp3ab	33	TRAF2	180	MYC	20
nsp12ab	30	TRAF6	167	VCAM1	18
nsp2ab	28	NPM1	157	APP	15
nsp7ab	23	HNRNPA1	147	BRCA1	15
orf9b	23	CDK2	136	CTNNB1	14
N	21	ACTB	120	CASP8	11
nsp9ab	21	STAT3	119	HSP90AB1	11
nsp13ab	19	GSK3B	111	IKBKG	11
nsp1ab	18	SMAD3	107	MAVS	11
orf3a	17	PHB	106	VCP	11
nsp5ab	17	YWHAE	103	YWHAZ	11
nsp14ab	16	SDCBP	102	CDKN1B	10
orf8b	16	USP7	95	CYLD	10
S	15	HGS	94	EP300	10
nsp10ab	15	CANX	91	HSP90AA1	10
orf6	15	XPO1	85	MDM2	10
orf7a	14	CCHCR1	84
E	12	TRIM25	82
M	11	VIM	82
orf3b	11	UBQLN1	79
nsp16ab	10	EIF4E2	77
nsp15ab	9	IKBKB	74
orf14	8	CASP3	71
orf8a	8	TBK1	71
orf7b	8	SGTA	70
nsp6ab	4	CDK4	67
nsp4ab	4	VDAC1	65
orf1ab	1	TIAM1	63
		TRAF3	61
		RPS20	59
		CCND1	58
		PCM1	58
		IKBKE	57
		ACTG1	57
		PSMA2	54
		CCNA2	53
		CAV1	53
		GIGYF2	48
		DCTN2	48
		BAG6	46
		CHEK2	44
		BCL2L1	39
		IRF3	38
		MCL1	37
		RUNX1	37
		DDX58	37
		PHB2	37
		KPNA2	35
		RYBP	35
		ISLR	35
		POLR2B	31
		MARK2	28
		GSK3A	26
		MARK3	26
		ENO1	26
		RPS17	26
		EIF4B	25
		NMI	25
		XPA	24
		CAMK2D	23
		TERF1	22
		BAP1	19
		DDX1	18
		PPIH	18
		MNAT1	18
		SNAPIN	18
		RCHY1	17
		EIF3M	16
		PFDN5	16
		DNAJB1	16
		NLRP3	15
		PYCARD	15
		RFC2	15
		SERPING1	15
		MKRN3	15
		KRT8	15
		CASP6	14
		PRKRA	14
		COX2	14
		NPHP3	14
		NDUFA10	14
		RNF123	14
		MPP5	13
		FKBP1A	13
		ALB	12
		TMEM173	12
		PKD1	12
		PPIA	11
		CKAP5	11
		KRT19	11
		BCL2L2	10
		MIF4GD	10
		LAS1L	10
